# Supplementary material for: Structural Rearrangement in Cyclic Cu(II) Pyridyltriazole Complexes: Oxidation of Dabco to Oxalate and CO2 Conversion to Carbonate
Source: Molecules. 2025 Mar 24;30(7):1430. doi: 10.3390/molecules30071430 (PMC11990479; doi:10.3390/molecules30071430)
Supplement: Supplementary file 1 [file molecules-30-01430-s001.zip]

Archive with 1 entries (1 files):
- molecules-3527701-supplementary.pdf
